# Supplementary material for: Post-Transcriptional Gene Regulation by MicroRNAs During Barley Malting
Source: Genes (Basel). 2026 Jun 9;17(6):676. doi: 10.3390/genes17060676 (PMC13299409; doi:10.3390/genes17060676)
Supplement: Supplementary file 1 [file genes-17-00676-s001.zip]

Archive with 11 entries (10 files):
- supplemental_figures1-6_tables1-4_20250513/
- supplemental_figures1-6_tables1-4_20250513/TableS1-S4.xlsx
- __MACOSX/supplemental_figures1-6_tables1-4_20250513/._TableS1-S4.xlsx
- supplemental_figures1-6_tables1-4_20250513/FigureS6_expression_cat0targets.pdf
- __MACOSX/supplemental_figures1-6_tables1-4_20250513/._FigureS6_expression_cat0targets.pdf
- supplemental_figures1-6_tables1-4_20250513/FigureS5_T-plots.pdf
- __MACOSX/supplemental_figures1-6_tables1-4_20250513/._FigureS5_T-plots.pdf
- supplemental_figures1-6_tables1-4_20250513/FigureS1_hairpins-predMIR_shortstack-out-strucVis.pdf
- __MACOSX/supplemental_figures1-6_tables1-4_20250513/._FigureS1_hairpins-predMIR_shortstack-out-strucVis.pdf
- supplemental_figures1-6_tables1-4_20250513/FigureS2-S4_known-miRNA_miRNA-features_GSTAr-alignments.pdf
- __MACOSX/supplemental_figures1-6_tables1-4_20250513/._FigureS2-S4_known-miRNA_miRNA-features_GSTAr-alignments.pdf
